# Supplementary material for: Protective Effects of Selective β-Adrenoceptor Blockade on Renal Pathophysiology in a Catecholamine Storm of Rat
Source: Int J Mol Sci. 2026 Jun 17;27(12):5480. doi: 10.3390/ijms27125480 (PMC13299829; doi:10.3390/ijms27125480)
Supplement: Supplementary file 1 [file ijms-27-05480-s001.zip]

Archive with 1 entries (1 files):
- manuscript_Supplementary document_1st.pdf
